# Supplementary material for: SAMM50 Regulates Thermogenesis of Beige Adipocytes Differentiated from Human Adipose-Derived Stem Cells by Balancing Mitochondrial Dynamics
Source: Int J Mol Sci. 2022 Jun 17;23(12):6764. doi: 10.3390/ijms23126764 (PMC9224253; doi:10.3390/ijms23126764)
Supplement: Supplementary file 1 [file ijms-23-06764-s001.zip]

Archive with 1 entries (1 files):
- ijms-1727102-supplementary.pdf
